# Supplementary material for: One-Pot Synthesis of Silver Nanoparticles Derived from Aqueous Leaf Extract of Ageratum conyzoides and Their Biological Efficacy
Source: Antibiotics (Basel). 2023 Apr 1;12(4):688. doi: 10.3390/antibiotics12040688 (PMC10135330; doi:10.3390/antibiotics12040688)
Supplement: Supplementary file 1 [file antibiotics-12-00688-s001.zip]

Archive with 1 entries (1 files):
- antibiotics-2310773-supplementary.pdf
